# Supplementary material for: Genome-Wide Study of Colocalization between Genomic Stretches: A Method and Applications to the Regulation of Gene Expression
Source: Biology (Basel). 2022 Sep 29;11(10):1422. doi: 10.3390/biology11101422 (PMC9598420; doi:10.3390/biology11101422)
Supplement: Supplementary file 1 [file biology-11-01422-s001.zip]

Archive with 12 entries (12 files):
- AnCorrW_centos64.tgz
- AnCorrW_gentoo64.tgz
- AnCorrW_MacOS.tgz
- AnCorrW_ubuntu64.tgz
- AnCorrW_win64.zip
- Supplemental_Figure_S1.pdf
- Supplemental_Methods.pdf
- Supplemental_Table_S1.pdf
- Supplemental_Table_S3.xlsx
- Supplemental_Table_S4.xlsx
- Supplemental_Table_S5.xlsx
- Supplemental_Table_S6.xlsx
