# Supplementary material for: Genome-Wide Study of Colocalization between Genomic Stretches: A Method and Applications to the Regulation of Gene Expression
Source: Biology (Basel). 2022 Sep 29;11(10):1422. doi: 10.3390/biology11101422 (PMC9598420; doi:10.3390/biology11101422)
Supplement: Supplementary file 1 [file biology-11-01422-s001.zip › Supplemental_Table_S3.xlsx]

## Sheet: CGI-TSS, ABA-BAB
Chromosome-wide colocalizations between CpG Islands (CGI) and Transcription Start Sites (TSS)
for H. sapiens GRCh38p13/hg38 genome build, patterns ABA and BAB
The deviations z are calculated by Eqs. (6a), (6b), (7) characterize the colocalization (mid_IC) significance.
The negative sign for mid_IC means colocalization with overlapping, the positive sign for mid_IC means colocalization without overlapping.
The 1% significance thresholds for |z| in the case of random correlations correspond to 2.58, 5% significance thresholds correspond to 1.96.
Final results are marked by border. Green background means statistically significant colocalization with overlapping,
red background means statistically significant colocalization without overlapping.
The last column contains Nearest Neighbourhood pairs amount
CGI-forward chain TSS							CGI-reverse chain TSS
Chromosome	mid_IC	z	p		Colocalization pairs		Chromosome	mid_IC	z	p		Colocalization pairs
chr1	-0.300973	-6.1648	<10-6		551		chr1	-0.303426	-7.1924	<10-6		532
chr2	-0.329434	-6.8765	<10-6		387		chr2	-0.394911	-6.9765	<10-6		339
chr3	-0.334957	-3.9099	9.2e-05		297		chr3	-0.395284	-4.0273	5.6e-05		308
chr4	-0.340358	-4.9943	1e-06		222		chr4	-0.382676	-4.9737	1e-06		211
chr5	-0.315317	-4.0563	5e-05		296		chr5	-0.382874	-4.1611	3.2e-05		212
chr6	-0.336145	-4.98	1e-06		269		chr6	-0.333923	-4.4054	1.1e-05		266
chr7	-0.310495	-3.5025	0.000461		273		chr7	-0.345958	-6.2762	<10-6		250
chr8	-0.35926	-2.4407	0.014659		191		chr8	-0.325003	-5.2411	<10-6		196
chr9	-0.365235	-3.7312	0.000191		211		chr9	-0.324692	-6.0238	<10-6		246
chr10	-0.347285	-5.6465	<10-6		217		chr10	-0.303181	-4.1936	2.7e-05		214
chr11	-0.311587	-4.8148	1e-06		308		chr11	-0.324353	-6.2909	<10-6		312
chr12	-0.297473	-5.0034	1e-06		294		chr12	-0.278583	-2.4623	0.013805		255
chr13	-0.342997	-2.8021	0.005076		103		chr13	-0.400892	-2.7986	0.005133		101
chr14	-0.300544	-3.4569	0.000547		171		chr14	-0.370765	-3.9523	7.7e-05		157
chr15	-0.412095	-5.1174	<10-6		169		chr15	-0.406277	-5.143	<10-6		173
chr16	-0.334557	-3.841	0.000123		287		chr16	-0.292565	-4.8495	1e-06		240
chr17	-0.264218	-6.1191	<10-6		340		chr17	-0.259523	-7.2587	<10-6		374
chr18	-0.463608	-4.1022	4.1e-05		82		chr18	-0.421982	-3.2645	0.001097		69
chr19	-0.21533	-5.4485	<10-6		483		chr19	-0.137213	-5.9414	<10-6		436
chr20	-0.342799	-4.7872	2e-06		173		chr20	-0.317	-4.2181	2.5e-05		154
chr21	-0.34127	-1.9051	0.056761		67		chr21	-0.203686	-2.9651	0.003026		61
chr22	-0.359392	-2.5576	0.010539		142		chr22	-0.335154	-4.8688	1e-06		142
chrX	-0.286404	-1.7379	0.082222		173		chrX	-0.260572	-2.5005	0.012403		173
Genome-wide colocalizations between CpG Islands and TSS for H. sapiens GRCh38p13/hg38 genome build.
The last two columns contain fractions of initial datasets stretches/points that are included in the nearest neighbourhood colocalization pairs.
	mid_IC	z	p		Colocalization pairs	Set 1 fraction	Set 2 fraction
TSS forward	-0.316686	-20.9353	<10-6		5708	0.204229	0.375724
TSS reverse	-0.316274	-23.7507	<10-6		5424	0.194068	0.378771
CpG islands hg38 genome track is downloaded from UCSC Genome browser HGtables server, URL is available in Supplemental Methods
TSS genome track is obtained from EPDnew database, full description is available in Supplemental Methods
Structural entropy test for the centers of stretches for all genome tracks >> 1.96 (i.e. all genome tracks are distributed non-randomly).

## Sheet: CGI-TSS, AABB-BBAA
Chromosome-wide colocalizations between CpG Islands (CGI) and Transcription Start Sites (TSS)
for H. sapiens GRCh38p13/hg38 genome build, patterns AABB and BBAA
The deviations z are calculated by Eqs. (6a), (6b), (7) characterize the colocalization (mid_IC) significance.
The negative sign for mid_IC means colocalization with overlapping, the positive sign for mid_IC means colocalization without overlapping.
The 1% significance thresholds for |z| in the case of random correlations correspond to 2.58, 5% significance thresholds correspond to 1.96.
Final results are marked by border. Green background means statistically significant colocalization with overlapping,
red background means statistically significant colocalization without overlapping.
The last column contains Nearest Neighbourhood pairs amount
CGI-forward chain TSS							CGI-reverse chain TSS
Chromosome	mid_IC	z	p		Colocalization pairs		Chromosome	mid_IC	z	p		Colocalization pairs
chr1	-0.17938	-4.1918	2.8e-05		204		chr1	-0.205838	-4.0515	5.1e-05		182
chr2	-0.182541	-3.6885	0.000226		140		chr2	-0.327811	-3.4907	0.000482		113
chr3	-0.321405	-3.2759	0.001053		103		chr3	-0.20019	-2.9833	0.002851		104
chr4	-0.181042	-2.8924	0.003823		65		chr4	-0.21665	-1.6111	0.107153		69
chr5	-0.242353	-2.7946	0.005196		104		chr5	-0.286378	-1.356	0.175097		88
chr6	-0.0695	-3.0584	0.002225		97		chr6	-0.214394	-2.5857	0.009718		99
chr7	-0.259155	-4.4912	7e-06		88		chr7	-0.322422	-2.8739	0.004055		104
chr8	-0.139133	-4.8491	1e-06		81		chr8	-0.124718	-2.1316	0.033043		80
chr9	-0.464642	-4.0817	4.5e-05		70		chr9	-0.260375	-4.9734	1e-06		67
chr10	-0.275507	-3.2	0.001374		88		chr10	-0.315056	-3.564	0.000365		77
chr11	-0.174049	-4.4754	8e-06		142		chr11	-0.147899	-3.5493	0.000386		123
chr12	-0.318169	-3.2729	0.001065		94		chr12	-0.201054	-2.9995	0.002704		113
chr13	-0.126478	-2.0121	0.044206		32		chr13	-0.29481	-3.1118	0.00186		36
chr14	-0.201277	-1.7101	0.087248		73		chr14	-0.206582	-2.1936	0.028266		83
chr15	-0.189048	-1.4191	0.155877		72		chr15	-0.257162	-3.2688	0.00108		70
chr16	-0.092312	-3.7705	0.000163		119		chr16	-0.217618	-2.6348	0.008419		102
chr17	-0.225139	-2.7962	0.005171		122		chr17	-0.118146	-4.2327	2.3e-05		127
chr18	-0.370786	-2.2445	0.024803		31		chr18	-0.250839	-2.0912	0.036512		33
chr19	-0.001813	-4.1966	2.7e-05		151		chr19	0.049916	-4.7365	2e-06		175
chr20	-0.178762	-2.3898	0.016856		62		chr20	-0.038029	-2.617	0.008869		46
chr21	-0.112264	-1.2641	0.20621		17		chr21	-0.036289	-2.8333	0.004608		20
chr22	-0.264831	-3.9266	8.6e-05		45		chr22	-0.095798	-1.6721	0.094509		38
chrX	-0.225478	-3.7365	0.000187		73		chrX	-0.240239	-2.7889	0.005289		72
Genome-wide colocalizations between CpG Islands and TSS for H. sapiens GRCh38p13/hg38 genome build.
The last two columns contain fractions of initial datasets stretches/points that are included in the nearest neighbourhood colocalization pairs.
	mid_IC	z	p		Colocalization pairs	Set 1 fraction	Set 2 fraction
TSS forward	-0.196998	-15.9092	<10-6		2073	0.0741708	0.136453
TSS reverse	-0.192005	-14.9918	<10-6		2019	0.0722387	0.140992
CpG islands hg38 genome track is downloaded from UCSC Genome browser HGtables server, URL is available in Supplemental Methods
TSS genome track is obtained from EPDnew database, full description is available in Supplemental Methods
Structural entropy test for the centers of stretches for all genome tracks >> 1.96 (i.e. all genome tracks are distributed non-randomly).
