# Supplementary material for: Genome-Wide Study of Colocalization between Genomic Stretches: A Method and Applications to the Regulation of Gene Expression
Source: Biology (Basel). 2022 Sep 29;11(10):1422. doi: 10.3390/biology11101422 (PMC9598420; doi:10.3390/biology11101422)
Supplement: Supplementary file 1 [file biology-11-01422-s001.zip › Supplemental_Table_S4.xlsx]

## Sheet: DNAseI clusters-CGI, ABA-BAB
Chromosome-wide colocalizations between CpG Islands and DNAseI clusters
for H. sapiens GRCh38p13/hg38 genome build, patterns ABA and BAB
The deviations z are calculated by Eqs. (6a), (6b), (7) characterize the colocalization (mid_IO) significance.
The negative sign for mid_IO means colocalization with overlapping, the positive sign for mid_IO means colocalization without overlapping.
The 1% significance thresholds for |z| in the case of random correlations correspond to 2.58, 5% significance thresholds correspond to 1.96.
Final results are marked by border. Green background means statistically significant colocalization with overlapping,
red background means statistically significant colocalization without overlapping. Blue backgound means statistically significant length excess of the
first dataset stretches (CGI) over the second dataset stretches (DNAseI clusters). The last column contains Nearest Neighbourhood pairs amount
Chromosome	z(6a)	p(6a)	z(6b)	p(6b)	z(7)	p(7)	mid_IO	z	p		mid_IA	z	p	Colocalization pairs
chr1	-1.0475	0.294869	-2.8086	0.004976	-10.4913	<10-6	-0.532107	-10.4913	<10-6		-0.311072	-5.7345	<10-6	2417
chr2	0.8074	0.419441	-1.1735	0.240605	-8.7543	<10-6	-0.547725	-8.7543	<10-6		-0.326875	-6.2708	<10-6	1647
chr3	-1.5056	0.132179	-2.1571	0.031001	-7.6641	<10-6	-0.572997	-7.6641	<10-6		-0.302139	-4.1771	3e-05	1145
chr4	0.3315	0.740272	-2.64	0.008289	-8.4741	<10-6	-0.543987	-8.4741	<10-6		-0.302578	-4.2635	2e-05	982
chr5	1.5342	0.124991	-0.1426	0.886581	-5.8954	<10-6	-0.540354	-5.8954	<10-6		-0.326836	-5.9604	<10-6	1185
chr6	-0.7233	0.469479	-0.9467	0.34378	-7.1688	<10-6	-0.548249	-7.1688	<10-6		-0.263821	-4.1167	3.8e-05	1236
chr7	-0.2015	0.840305	-3.3282	0.000874	-9.5859	<10-6	-0.531105	-9.5859	<10-6		-0.332181	-6.239	<10-6	1506
chr8	0.9587	0.33769	1.1285	0.259126	-4.3403	1.4e-05	-0.514053	-4.3403	1.4e-05		-0.336056	-3.7718	0.000162	983
chr9	1.0634	0.28758	-1.6285	0.103412	-6.627	<10-6	-0.498836	-6.627	<10-6		-0.326277	-5.146	<10-6	1173
chr10	0.8611	0.389184	-1.3367	0.18131	-6.9546	<10-6	-0.54038	-6.9546	<10-6		-0.344486	-5.4567	<10-6	1141
chr11	-1.8028	0.071417	-4.346	1.4e-05	-9.5607	<10-6	-0.564961	-9.5607	<10-6		-0.316218	-3.8847	0.000102	1339
chr12	-0.2453	0.806208	-2.6299	0.008541	-9.2588	<10-6	-0.540293	-9.2588	<10-6		-0.279899	-4.0493	5.1e-05	1203
chr13	1.4618	0.143787	-0.567	0.5707	-4.7637	2e-06	-0.505931	-4.7637	2e-06		-0.32377	-5.0163	1e-06	586
chr14	1.1463	0.251686	-0.1156	0.908	-5.5596	<10-6	-0.522921	-5.5596	<10-6		-0.315651	-3.5114	0.000446	761
chr15	0.3267	0.743878	-1.5415	0.1232	-6.2789	<10-6	-0.544436	-6.2789	<10-6		-0.331822	-4.5774	5e-06	757
chr16	2.4003	0.016383	-1.6624	0.096439	-5.8376	<10-6	-0.488644	-5.8376	<10-6		-0.357041	-6.586	<10-6	1361
chr17	1.3292	0.183773	-2.2408	0.025038	-8.7496	<10-6	-0.542228	-8.7496	<10-6		-0.325638	-6.9485	<10-6	1618
chr18	2.4932	0.012661	2.3642	0.018069	-1.0152	0.310001	-0.446737	-1.0152	0.310001		-0.371154	-4.3759	1.2e-05	490
chr19	-2.2015	0.027698	-5.5039	0	-10.3337	<10-6	-0.546812	-10.3337	<10-6		-0.293219	-4.118	3.8e-05	2399
chr20	0.5835	0.559577	-1.378	0.168197	-6.1557	<10-6	-0.553987	-6.1557	<10-6		-0.335795	-4.294	1.8e-05	835
chr21	1.9073	0.056476	-0.752	0.452045	-3.5626	0.000367	-0.420355	-3.5626	0.000367		-0.332081	-3.0089	0.002622	355
chr22	1.0676	0.285692	-0.3214	0.747888	-3.2672	0.001086	-0.488283	-3.2672	0.001086		-0.379814	-3.4757	0.00051	699
chrX	1.043	0.296967	-2.5805	0.009866	-6.5501	<10-6	-0.469424	-6.5501	<10-6		-0.33945	-4.0495	5.1e-05	799
chrY	-0.1738	0.861998	-1.6221	0.104784	-2.2885	0.022108	-0.273738	-2.2885	0.022108		-0.436084	-1.3778	0.168265	34
Genome-wide colocalizations between CpG Islands and DNAseI clusters H. sapiens GRCh38p13/hg38 genome build.
The last two columns contain fractions of initial datasets stretches/points that are included in the nearest neighbourhood colocalization pairs.
	z(6a)	p(6a)	z(6b)	p(6b)	z(7)	p(7)	mid_IO	z	p		mid_IA	z	p	Colocalization pairs	Set 1 fraction	Set 2 fraction
Genome-wide	1.9389	0.052513	-8.341	0	-34.4197	<10-6	-0.530055	-34.4197	<10-6		-0.320541	-23.1127	<10-6	26652	0.0128471	0.953594
CpG islands hg38 genome track is downloaded from UCSC Genome browser HGtables server, URL is available in Supplemental Methods
DNAseI clusters genome track is obtained from UCSC Genome browser HGtables server, URL is available in Supplemental Methods
Structural entropy test for the centers of stretches for all genome tracks >> 1.96 (i.e. all genome tracks are distributed non-randomly).

## Sheet: DNAseI clusters-CGI, AABB-BBAA
Chromosome-wide colocalizations between CpG Islands and DNAseI clusters
for H. sapiens GRCh38p13/hg38 genome build, patterns AABB and BBAA
The deviations z are calculated by Eqs. (6a), (6b), (7) characterize the colocalization (mid_IO) significance.
The negative sign for mid_IO means colocalization with overlapping, the positive sign for mid_IO means colocalization without overlapping.
The 1% significance thresholds for |z| in the case of random correlations correspond to 2.58, 5% significance thresholds correspond to 1.96.
Red colocalization pairs numbers mean insignificant amount of colocalization pair for statistics (bad statistics).
Chromosome	z(6a)	p(6a)	z(6b)	p(6b)	z(7)	p(7)	mid_IO	z	p		mid_IA	z	p	Colocalization pairs
chr1	-0.0488	0.961063	-0.945	0.344675	-1.8058	0.070957	0.017155	-1.8058	0.070957		-0.217874	-1.325	0.185177	53
chr2	-1.3964	0.162594	-0.9619	0.336098	-1.7567	0.078964	0.007217	-1.7567	0.078964		-0.197947	0.6554	0.512187	22
chr3	-1.4587	0.144638	-0.8992	0.368525	-1.0029	0.315885	-0.292064	-1.0029	0.315885		-0.121525	0.1016	0.919085	10
chr4	0.2922	0.770154	-0.545	0.585736	-0.2254	0.821687	0.108322	-0.2254	0.821687		-0.156825	0.1439	0.885555	24
chr5	0.5636	0.573026	0.5271	0.598101	0.7277	0.466788	-0.131305	0.7277	0.466788		-0.241285	0.0792	0.936849	37
chr6	-0.0374	0.970174	0.003	0.997613	0.1408	0.888064	0.10518	0.1408	0.888064		-0.165196	-0.7015	0.483007	16
chr7	0.1105	0.912027	0.1824	0.855305	0.7476	0.454707	-0.00351	0.7476	0.454707		-0.237745	1.7541	0.079421	40
chr8	0.1767	0.859723	-0.3318	0.740048	0.3743	0.708199	0.126014	0.3743	0.708199		-0.393507	1.2053	0.228077	34
chr9	-0.48	0.631253	-0.5924	0.55359	-0.9156	0.35987	0.146674	-0.9156	0.35987		-0.352035	-0.2316	0.816846	28
chr10	0.1277	0.898407	-0.3365	0.736462	-0.187	0.851678	-0.029071	-0.187	0.851678		-0.378433	0.1259	0.899792	17
chr11	-0.164	0.869729	-0.148	0.882322	-0.3284	0.742581	0.074818	-0.3284	0.742581		-0.150329	-0.1453	0.884503	15
chr12	-0.3582	0.720172	0.1845	0.853651	0.0959	0.92357	-0.132632	0.0959	0.92357		-0.036668	-0.1959	0.844651	7
chr13	-0.6084	0.542932	-0.1989	0.842354	-0.4872	0.626088	0.113128	-0.4872	0.626088		-0.32916	0.4789	0.632045	18
chr14	-0.2773	0.781543	0.4313	0.666259	-0.0995	0.920743	0.284466	-0.0995	0.920743		-0.179004	0.4217	0.67327	19
chr15	-0.1983	0.842816	-0.7302	0.465267	-0.2022	0.839771	-0.270417	-0.2022	0.839771		-0.083051	-0.5494	0.582741	8
chr16	-0.5763	0.564436	-1.0744	0.282657	-1.243	0.213867	0.22224	-1.243	0.213867		-0.316603	0.3787	0.704912	64
chr17	0.3649	0.715157	-0.1557	0.876274	-0.0474	0.962176	-0.05552	-0.0474	0.962176		-0.198989	0.2927	0.769756	17
chr18	-0.2819	0.778052	-0.7353	0.462137	-0.543	0.587164	0.190318	-0.543	0.587164		-0.474568	1.1071	0.268267	16
chr19	0.2845	0.776049	-0.3192	0.749544	0.8134	0.416011	0.043639	0.8134	0.416011		-0.164439	-0.9777	0.328208	60
chr20	-0.5601	0.575404	-0.181	0.856359	-0.4145	0.678535	-0.290481	-0.4145	0.678535		-0.237049	-0.2626	0.79283	12
chr21	-0.029	0.976868	-2.0394	0.041412	-2.2465	0.024674	0.34442	-2.2465	0.024674		-0.39805	-1.6615	0.096611	28
chr22	0.043	0.96572	-0.1375	0.890649	-0.2421	0.808741	0.480485	-0.2421	0.808741		-0.508445	-0.6314	0.527787	13
chrX	-0.8663	0.386322	-1.1792	0.238324	-1.1363	0.255814	0.276308	-1.1363	0.255814		-0.38548	1.8916	0.058547	45
chrY	0.4166	0.677	1.2516	0.21073	1.4997	0.133701	0.99042	1.4997	0.133701		-0.396532	0.0305	0.975685	20
Genome-wide colocalizations between CpG Islands and DNAseI clusters H. sapiens GRCh38p13/hg38 genome build.
The last two columns contain fractions of initial datasets stretches/points that are included in the nearest neighbourhood colocalization pairs.
	z(6a)	p(6a)	z(6b)	p(6b)	z(7)	p(7)	mid_IO	z	p		mid_IA	z	p	Colocalization pairs	Set 1 fraction	Set 2 fraction
Genome-wide	-2.6785	0.007395	-3.0616	0.002201	-1.8155	0.090936	0.090936	-3.2595	0.001116		-0.270749	1.5525	0.120531	602	0.000290183	0.0215392
CpG islands hg38 genome track is downloaded from UCSC Genome browser HGtables server, URL is available in Supplemental Methods
DNAseI clusters genome track is obtained from UCSC Genome browser HGtables server, URL is available in Supplemental Methods
Structural entropy test for the centers of stretches for all genome tracks >> 1.96 (i.e. all genome tracks are distributed non-randomly).

## Sheet: DNAseI peaks-CGI, ABA-BAB
Chromosome-wide colocalizations between CpG Islands (CGI) and DNAseI HEK 293 peaks, ABA/BAB patterns.
for H. sapiens GRCh38p13/hg38 genome build
The deviations z are calculated by Eqs. (6a), (6b), (7) characterize the colocalization (mid_IC) significance.
The negative sign for mid_IC means colocalization with overlapping, the positive sign for mid_IC means colocalization without overlapping.
The 1% significance thresholds for |z| in the case of random correlations correspond to 2.58, 5% significance thresholds correspond to 1.96.
Final results are marked by border. Green background means statistically significant colocalization with overlapping.
The last column contains Nearest Neighbourhood pairs amount
ABA/BAB patterns
Chromosome	mid_IC	z	p		Colocalization pairs
chr1	-0.248069	-10.9193	<10-6		1841
chr2	-0.308608	-8.337	<10-6		1184
chr3	-0.312471	-7.1842	<10-6		942
chr4	-0.290994	-7.7918	<10-6		688
chr5	-0.245939	-5.1191	<10-6		834
chr6	-0.246379	-6.6466	<10-6		935
chr7	-0.242813	-6.0772	<10-6		966
chr8	-0.257207	-5.4495	<10-6		680
chr9	-0.25248	-8.8534	<10-6		815
chr10	-0.27209	-7.4351	<10-6		796
chr11	-0.242298	-8.7918	<10-6		1013
chr12	-0.270705	-6.9031	<10-6		906
chr13	-0.215611	-5.5109	<10-6		359
chr14	-0.293532	-6.3859	<10-6		566
chr15	-0.3349	-5.819	<10-6		578
chr16	-0.232402	-6.9346	<10-6		905
chr17	-0.251003	-7.7328	<10-6		1199
chr18	-0.257423	-4.9524	1e-06		303
chr19	-0.225786	-8.6753	<10-6		1845
chr20	-0.168386	-5.5921	<10-6		564
chr21	-0.157462	-4.2372	2.3e-05		199
chr22	-0.227374	-6.4119	<10-6		508
chrX	-0.293393	-5.2378	<10-6		589
Genomewide colocalizations between CpG Islands and DNAseI HEK293 peaks for H. sapiens GRCh38p13/hg38 genome build.
The last two columns contain fractions of initial datasets stretches/points that are included in the nearest neighbourhood colocalization pairs.
	mid_IC	z	p		Colocalization pairs	Set 1 fraction	Set 2 fraction
Genome-wide	-0.256637	-33.1831	<10-6		19217	0.084752	0.687574
CpG islands hg38 genome track is downloaded from UCSC Genome browser HGtables server, URL is available in Supplemental Methods
DNAseI HEK293 Peaks genome track is obtained from ENCODE accession ENCFF127KSH
Structural entropy test for the centers of stretches for all genome tracks >> 1.96 (i.e. all genome tracks are distributed non-randomly).

## Sheet: DNAseI peaks-CGI, AABB-BBAA
Chromosome-wide colocalizations between CpG Islands (CGI) and DNAseI HEK 293 peaks, AABB/BBAA patterns.
for H. sapiens GRCh38p13/hg38 genome build
The deviations z are calculated by Eqs. (6a), (6b), (7) characterize the colocalization (mid_IC) significance.
The negative sign for mid_IC means colocalization with overlapping, the positive sign for mid_IC means colocalization without overlapping.
The 1% significance thresholds for |z| in the case of random correlations correspond to 2.58, 5% significance thresholds correspond to 1.96.
Final results are marked by border, red background means statistically significant colocalization without overlapping.
Red colocalization pairs numbers mean insignificant amount of colocalization pair for statistics (bad statistics).
The last column contains Nearest Neighbourhood pairs amount
ABA/BAB patterns
Chromosome	mid_IC	z	p		Colocalization pairs
chr1	0.294438	-3.0472	0.00231		188
chr2	0.396707	-3.6589	0.000253		121
chr3	0.093677	-1.7877	0.073826		54
chr4	0.551531	-2.3533	0.018607		76
chr5	0.32119	-1.3084	0.190721		106
chr6	0.401323	-1.8148	0.069552		71
chr7	0.425033	-2.7823	0.005397		124
chr8	0.534468	-1.1425	0.253232		88
chr9	0.406087	-2.9313	0.003376		102
chr10	0.525107	-1.8412	0.065587		76
chr11	0.313146	-2.2458	0.024719		112
chr12	0.345453	-1.9586	0.050155		103
chr13	0.468712	0.3113	0.75556		51
chr14	0.5297	-1.0943	0.273839		57
chr15	0.416058	-1.1541	0.248439		49
chr16	0.350999	-3.5384	0.000403		144
chr17	0.344537	-3.7078	0.000209		145
chr18	0.515543	-0.8064	0.419992		33
chr19	0.223579	-1.8833	0.059661		271
chr20	0.37472	-2.5882	0.009647		93
chr21	0.472001	-0.2446	0.806771		47
chr22	0.415434	-2.082	0.037342		56
chrX	0.489654	0.4081	0.683181		46
Genome-wide colocalizations between CpG Islands and DNAseI HEK293 peaks for H. sapiens GRCh38p13/hg38 genome build.
The last two columns contain fractions of initial datasets stretches/points that are included in the nearest neighbourhood colocalization pairs.
	mid_IC	z	p		Colocalization pairs	Set 1 fraction	Set 2 fraction
Genome-wide	0.370555	-9.9074	<10-6		2215	0.00976873	0.0792515
CpG islands hg38 genome track is downloaded from UCSC Genome browser HGtables server, URL is available in Supplemental Methods
DNAseI HEK293 Peaks genome track is obtained from ENCODE accession ENCFF127KSH
Structural entropy test for the centers of stretches for all genome tracks >> 1.96 (i.e. all genome tracks are distributed non-randomly).
