# Supplementary material for: Genome-Wide Study of Colocalization between Genomic Stretches: A Method and Applications to the Regulation of Gene Expression
Source: Biology (Basel). 2022 Sep 29;11(10):1422. doi: 10.3390/biology11101422 (PMC9598420; doi:10.3390/biology11101422)
Supplement: Supplementary file 1 [file biology-11-01422-s001.zip › Supplemental_Table_S5.xlsx]

## Sheet: H2AFZ-TSS, GenomeTrackAnalyzer
H. sapiens genome build GRCh38/hg38
Genome-wide correlations by GenomeTrackAnalyzer between H2AFZ and various transcription start sites (TSSs) for K562 H. sapiens cell line.
The 1% significance thresholds for |z| in the case of random correlations correspond to 2.58, 5% significance thresholds correspond to 1.96.
H2AFZ point	Track 2	Track 2 point	z	Correlation	p		zp	Ordering	pz	Pairs
start	TSS_epd.bi		26.195	strong corr	<10-6		0.512		0.60855	976
middle	TSS_epd.bi		14.35	strong corr	<10-6		-2.453	2=>1	0.01416	399
end	TSS_epd.bi		25.021	strong corr	<10-6		-1.701		0.08897	971
start	TSS_epd.uni		56.947	strong corr	<10-6		1.059		0.28946	10203
middle	TSS_epd.uni		19.654	strong corr	<10-6		0.098		0.92201	10434
end	TSS_epd.uni		57.471	strong corr	<10-6		0.703		0.48229	10211
start	TSS_epd.pairs	start	13.254	strong corr	<10-6		-10.894	2=>1	<10-6	1275
middle	TSS_epd.pairs	start	2.868	strong corr			8.979	1=>2	<10-6	1302
end	TSS_epd.pairs	start	41.805	strong corr	<10-6		-10.806	2=>1	<10-6	1276
start	TSS_epd.pairs	middle	28.914	strong corr	<10-6		-9.613	2=>1	<10-6	1273
middle	TSS_epd.pairs	middle	-2.526	anti			0.055		0.95587	1306
end	TSS_epd.pairs	middle	30.4	strong corr	<10-6		7.821	1=>2	<10-6	1291
start	TSS_epd.pairs	end	41.615	strong corr	<10-6		10.222	1=>2	<10-6	1268
middle	TSS_epd.pairs	end	3.956	strong corr			-8.664	2=>1	<10-6	1305
end	TSS_epd.pairs	end	15.074	strong corr	<10-6		8.585	1=>2	<10-6	1304
start	TSS_gencode.bi		29.447	strong corr	<10-6		-0.242		0.80905	1096
middle	TSS_gencode.bi		17.124	strong corr	<10-6		-0.426		0.66982	550
end	TSS_gencode.bi		29.111	strong corr	<10-6		-0.905		0.36571	1100
start	TSS_gencode.uni		28.926	strong corr	<10-6		-0.506		0.61287	7562
middle	TSS_gencode.uni		8.288	strong corr	<10-6		-4.001	2=>1	6e-05	7351
end	TSS_gencode.uni		28.076	strong corr	<10-6		-8.403	2=>1	<10-6	7651
start	TSS_gencode.pairs	start	19.341	strong corr	<10-6		-11.804	2=>1	<10-6	1787
middle	TSS_gencode.pairs	start	3.704	strong corr			9.412	1=>2	<10-6	1788
end	TSS_gencode.pairs	start	48.273	strong corr	<10-6		-7.718	2=>1	<10-6	1773
start	TSS_gencode.pairs	middle	34.491	strong corr	<10-6		-9.018	2=>1	<10-6	1785
middle	TSS_gencode.pairs	middle	-1.873	fuzzy anti			0.899		0.36883	1788
end	TSS_gencode.pairs	middle	34.961	strong corr	<10-6		7.822	1=>2	<10-6	1780
start	TSS_gencode.pairs	end	48.606	strong corr	<10-6		6.801	1=>2	<10-6	1781
middle	TSS_gencode.pairs	end	2.632	strong corr			-8.007	2=>1	<10-6	1782
end	TSS_gencode.pairs	end	20.839	strong corr	<10-6		10.631	1=>2	<10-6	1776
start	TSS_embl.bi		21.089	strong corr	<10-6		-0.97		0.3322	469
middle	TSS_embl.bi		9.79	strong corr	<10-6		0.139		0.88971	208
end	TSS_embl.bi		19.498	strong corr	<10-6		0.958		0.33815	436
start	TSS_embl.uni		52.303	strong corr	<10-6		-5.411	2=>1	<10-6	9703
middle	TSS_embl.uni		9.655	strong corr	<10-6		-0.756		0.44972	9845
end	TSS_embl.uni		52.443	strong corr	<10-6		4.522	1=>2	<10-6	9683
start	TSS_embl.pairs	start	13.82	strong corr	<10-6		-9.382	2=>1	<10-6	816
middle	TSS_embl.pairs	start	0.009				6.861	1=>2	<10-6	816
end	TSS_embl.pairs	start	32.813	strong corr	<10-6		-2.584	2=>1	0.00976	820
start	TSS_embl.pairs	middle	22.747	strong corr	<10-6		-7.01	2=>1	<10-6	814
middle	TSS_embl.pairs	middle	-2.483	anti			1.332		0.18289	814
end	TSS_embl.pairs	middle	24.273	strong corr	<10-6		5.308	1=>2	<10-6	820
start	TSS_embl.pairs	end	32.196	strong corr	<10-6		2.383	1=>2	0.01715	814
middle	TSS_embl.pairs	end	-0.691				-5.117	2=>1	<10-6	814
end	TSS_embl.pairs	end	16.15	strong corr	<10-6		7.334	1=>2	<10-6	820
start	TSS_refseq.bi		29.668	strong corr	<10-6		-0.767		0.44305	1239
middle	TSS_refseq.bi		16.91	strong corr	<10-6		0.318		0.75032	632
end	TSS_refseq.bi		32.252	strong corr	<10-6		0		1	1290
start	TSS_refseq.uni		39.053	strong corr	<10-6		0.736		0.46203	8801
middle	TSS_refseq.uni		11.344	strong corr	<10-6		-0.548		0.58343	8649
end	TSS_refseq.uni		39.029	strong corr	<10-6		-5.103	2=>1	<10-6	8739
start	TSS_refseq.pairs	start	18.61	strong corr	<10-6		-13.159	2=>1	<10-6	1956
middle	TSS_refseq.pairs	start	3.065	strong corr			10.084	1=>2	<10-6	1956
end	TSS_refseq.pairs	start	49.351	strong corr	<10-6		-9.169	2=>1	<10-6	1951
start	TSS_refseq.pairs	middle	34.24	strong corr	<10-6		-9.432	2=>1	<10-6	1964
middle	TSS_refseq.pairs	middle	-3.135	strong anti			1.265		0.2059	1960
end	TSS_refseq.pairs	middle	35.793	strong corr	<10-6		7.006	1=>2	<10-6	1958
start	TSS_refseq.pairs	end	48.842	strong corr	<10-6		6.131	1=>2	<10-6	1968
middle	TSS_refseq.pairs	end	1.197				-8.082	2=>1	<10-6	1962
end	TSS_refseq.pairs	end	21.817	strong corr	<10-6		10.882	1=>2	<10-6	1962
start	TSS_epd.silent		16.813	strong corr	<10-6		6.416	1=>2	<10-6	5366
end	TSS_epd.silent		17.621	strong corr	<10-6		-7.931	2=>1	<10-6	5422
middle	TSS_epd.silent		19.036	strong corr	<10-6		-0.351		0.7258	5496
start	TSS_gencode.silent		3.428	strong corr			14.257	1=>2	<10-6	20737
end	TSS_gencode.silent		1.119				-10.252	2=>1	<10-6	20589
middle	TSS_gencode.silent		1.42				0.458		0.64708	21417
start	TSS_embl.silent		17.987	strong corr	<10-6		8.898	1=>2	<10-6	13400
end	TSS_embl.silent		17.937	strong corr	<10-6		-5.117	2=>1	<10-6	13429
middle	TSS_embl.silent		16.646	strong corr	<10-6		2.27	1=>2	0.02321	13526
start	TSS_refseq.silent		17.412	strong corr	<10-6		7.774	1=>2	<10-6	12497
end	TSS_refseq.silent		15.731	strong corr	<10-6		-8.072	2=>1	<10-6	12486
middle	TSS_refseq.silent		15.35	strong corr	<10-6		0.355		0.72228	12666
start	TSS_epd.silent.bi		4.061	strong corr			0.229		0.81855	19
middle	TSS_epd.silent.bi		4.988	strong corr			0.209		0.83483	23
end	TSS_epd.silent.bi		3.498	strong corr			0.447		0.65472	20
start	TSS_epd.silent.uni		16.75	strong corr	<10-6		6.264	1=>2	<10-6	5346
middle	TSS_epd.silent.uni		18.851	strong corr	<10-6		-0.46		0.64584	5474
end	TSS_epd.silent.uni		17.492	strong corr	<10-6		-7.909	2=>1	<10-6	5397
start	TSS_epd.silent.pairs	start	3.239	strong corr			0.293		0.7697	105
end	TSS_epd.silent.pairs	start	4.834	strong corr			-0.488		0.62559	105
middle	TSS_epd.silent.pairs	start	3.576	strong corr			0.098		0.92226	105
start	TSS_epd.silent.pairs	middle	3.677	strong corr			0.878		0.37978	105
end	TSS_epd.silent.pairs	middle	4.086	strong corr			-0.098		0.92226	105
middle	TSS_epd.silent.pairs	middle	3.16	strong corr			0.293		0.7697	105
start	TSS_epd.silent.pairs	end	4.064	strong corr			1.659		0.09711	105
end	TSS_epd.silent.pairs	end	3.769	strong corr			0.098		0.92226	105
middle	TSS_epd.silent.pairs	end	3.171	strong corr			0.293		0.7697	105
start	TSS_gencode.silent.bi		22.776	strong corr	<10-6		1.272		0.20337	1424
middle	TSS_gencode.silent.bi		17.362	strong corr	<10-6		0.478		0.63289	1122
end	TSS_gencode.silent.bi		21.307	strong corr	<10-6		-3.722	2=>1	0.0002	1355
start	TSS_gencode.silent.uni		7.1	strong corr	<10-6		11.134	1=>2	<10-6	17551
middle	TSS_gencode.silent.uni		5.227	strong corr			-0.289		0.77228	18161
end	TSS_gencode.silent.uni		4.134	strong corr			-7.359	2=>1	<10-6	17481
start	TSS_gencode.silent.pairs	start	14.782	strong corr	<10-6		-1.958		0.05018	2820
end	TSS_gencode.silent.pairs	start	29.452	strong corr	<10-6		-9.886	2=>1	<10-6	2788
middle	TSS_gencode.silent.pairs	start	13.913	strong corr	<10-6		2.552	1=>2	0.01071	2840
start	TSS_gencode.silent.pairs	end	26.657	strong corr	<10-6		9.929	1=>2	<10-6	2764
end	TSS_gencode.silent.pairs	end	15.709	strong corr	<10-6		0.416		0.67758	2800
middle	TSS_gencode.silent.pairs	end	13.525	strong corr	<10-6		-0.207		0.83598	2823
start	TSS_gencode.silent.pairs	middle	21.784	strong corr	<10-6		1.78		0.07503	2788
end	TSS_gencode.silent.pairs	middle	22.573	strong corr	<10-6		-1.173		0.24099	2796
middle	TSS_gencode.silent.pairs	middle	10.22	strong corr	<10-6		0.225		0.8216	2832
start	TSS_embl.silent.bi	start	9.312	strong corr			-0.106		0.91558	89
middle	TSS_embl.silent.bi	start	7.929	strong corr			1.117		0.26405	97
end	TSS_embl.silent.bi	start	8.763	strong corr			0.404		0.68617	98
start	TSS_embl.silent.uni	start	18.011	strong corr			7.557	1=>2	<10-6	10008
middle	TSS_embl.silent.uni	start	15.734	strong corr			1.705		0.0881	10053
end	TSS_embl.silent.uni	start	18.473	strong corr			-4.487	2=>1	<10-6	10015
start	TSS_embl.silent.pairs	start	3.072	strong corr	0.00121		-1.172		0.24132	531
end	TSS_embl.silent.pairs	start	3.242	strong corr	0.0012		-3.475	2=>1	0.00051	530
middle	TSS_embl.silent.pairs	start	1.942	fuzzy corr	0.00119		-2.126	2=>1	0.03347	531
start	TSS_embl.silent.pairs	end	3.236	strong corr	0.00061		0.043		0.96532	529
end	TSS_embl.silent.pairs	end	2.419	corr	0.00047		-1.696		0.08995	529
middle	TSS_embl.silent.pairs	end	1.968	corr	0.00035		-0.739		0.45983	529
start	TSS_embl.silent.pairs	middle	3.162	strong corr	0.00024		0.043		0.96532	529
end	TSS_embl.silent.pairs	middle	2.783	strong corr	0.00021		-2.821	2=>1	0.00479	531
middle	TSS_embl.silent.pairs	middle	1.873	fuzzy corr	0.00016		-1.957		0.0504	529
start	TSS_refseq.silent.bi	start	11.512	strong corr	5e-05		0.602		0.54722	276
middle	TSS_refseq.silent.bi	start	11.012	strong corr	5e-05		0.868		0.38526	260
end	TSS_refseq.silent.bi	start	13.101	strong corr	4e-05		-1.516		0.12943	294
start	TSS_refseq.silent.uni	start	18.505	strong corr	4e-05		7.832	1=>2	<10-6	11946
middle	TSS_refseq.silent.uni	start	16.525	strong corr			0.236		0.81318	12104
end	TSS_refseq.silent.uni	start	16.385	strong corr			-7.962	2=>1	<10-6	11913
start	TSS_refseq.silent.pairs	start	6.706	strong corr			-0.654		0.51286	843
end	TSS_refseq.silent.pairs	start	13.083	strong corr			-5.514	2=>1	<10-6	842
middle	TSS_refseq.silent.pairs	start	6.614	strong corr			0.31		0.75658	843
start	TSS_refseq.silent.pairs	end	11.173	strong corr			3.612	1=>2	0.0003	845
end	TSS_refseq.silent.pairs	end	6.965	strong corr			-0.931		0.35184	841
middle	TSS_refseq.silent.pairs	end	6.748	strong corr			-0.103		0.91761	841
start	TSS_refseq.silent.pairs	middle	9.342	strong corr			1.342		0.17971	845
end	TSS_refseq.silent.pairs	middle	9.41	strong corr			-1.619		0.1055	843
middle	TSS_refseq.silent.pairs	middle	5.026	strong corr			-1.137		0.25571	843
H2AFZ genome track for K562 H. sapiens cell line is obtained from EncodeProject, accession ENCFF921IKK
TSS genome tracks obtainind and processing is described in Supplemental Methods

## Sheet: H2AFZ-TSS, StereoGene
H. sapiens genome build GRCh38/hg38
Genome-wide correlations by StereoGene between H2AFZ and various transcription start sites (TSSs) for K562 H. sapiens cell line.
The 1% significance thresholds for Mann-Z in the case of random correlations correspond to 2.58, 5% significance thresholds correspond to 1.96.
TSS Track	Mann-Z	Correlation	p-value	wSize		Mann-Z	Correlation	p-value	wSize
TSS_epd.bi	12.616	strong corr	1.73e-36	7500		3.759	strong corr	0.000174	10000
TSS_epd.uni	11.656	strong corr	2.15e-31	7500		5.654	strong corr	1.64e-08	10000
TSS_epd.pairs	29.228	strong corr	8.67e-188	7500		21.154	strong corr	2.52e-99	10000
TSS_gencode.bi	6.786	strong corr	1.2e-11	7500		NA		NA	10000
TSS_gencode.uni	19.851	strong corr	1.08e-87	7500		12.547	strong corr	4.13e-36	10000
TSS_gencode.pairs	30.458	strong corr	9.37e-204	7500		23.131	strong corr	2.24e-118	10000
TSS_embl.bi	1.721		0.0855	7500		NA		NA	10000
TSS_embl.uni	-0.787		0.432	7500		-0.375		0.708	10000
TSS_embl.pairs	18.066	strong corr	5.87e-73	7500		13.86	strong corr	1.11e-43	10000
TSS_refseq.bi	6.59	strong corr	4.53e-11	7500		1.293		0.196	10000
TSS_refseq.uni	15.602	strong corr	7.09e-55	7500		9.719	strong corr	2.49e-22	10000
TSS_refseq.pairs	33.825	strong corr	8.33e-251	7500		26.689	strong corr	6.33e-157	10000
TSS_epd.silent.bi	-0.499		0.618	7500		NA		NA	10000
TSS_epd.silent.pairs	3.955	strong corr	7.8e-05	7500		4.256	strong corr	2.13e-05	10000
TSS_epd.silent.uni	0.665		0.507	7500		0.974		0.331	10000
TSS_gencode.silent.bi	11.814	strong corr	3.31e-32	7500		6.515	strong corr	7.49e-11	10000
TSS_gencode.silent.pairs	34.756	strong corr	1.12e-264	7500		31.452	strong corr	4e-217	10000
TSS_gencode.silent.uni	31.901	strong corr	2.59e-223	7500		24.29	strong corr	2.49e-130	10000
TSS_embl.silent.bi	NA		NA	7500		NA		NA	10000
TSS_embl.silent.pairs	7.193	strong corr	6.34e-13	7500		6.915	strong corr	4.85e-12	10000
TSS_embl.silent.uni	-0.2		0.842	7500		-2.02	anti corr	0.0435	10000
TSS_refseq.silent.bi	1.077		0.282	7500		NA		NA	10000
TSS_refseq.silent.pairs	16.261	strong corr	1.87e-59	7500		16.412	strong corr	1.57e-60	10000
TSS_refseq.silent.uni	10.082	strong corr	6.61e-24	7500		5.388	strong corr	7.26e-08	10000
H2AFZ genome track for K562 H. sapiens cell line is obtained from EncodeProject, accession ENCFF921IKK
TSS genome tracks obtainind and processing is described in Supplemental Methods
