# Supplementary material for: Genome-Wide Study of Colocalization between Genomic Stretches: A Method and Applications to the Regulation of Gene Expression
Source: Biology (Basel). 2022 Sep 29;11(10):1422. doi: 10.3390/biology11101422 (PMC9598420; doi:10.3390/biology11101422)
Supplement: Supplementary file 1 [file biology-11-01422-s001.zip › Supplemental_Table_S6.xlsx]

## Sheet: H2AFZ-TSS K562
H. sapiens genome build GRCh38/hg38
Genome-wide colocalizations between various transcription start sites (TSS) and H2AFZ for K562 H. sapiens cell line.
The deviations z are calculated by Eqs. (6a), (6b), (7) characterize the colocalization (mid_IO, mid_IC) significance.
The negative sign for mid_IO or mid_IC means colocalization with overlapping, the positive sign for mid_IO or mid_IC means colocalization without overlapping.
The 1% significance thresholds for |z| in the case of random correlations correspond to 2.58, 5% significance thresholds correspond to 1.96.
Final results are marked by border. Green background means statistically significant colocalization with overlapping,
red background mean statistically significant colocalization without overlapping.
			ABA/BAB patterns					AABB/BBAA patterns
			mid_IO, mid_IC	z	p	Correlation pairs		mid_IO, mid_IC	z	p	Correlation pairs		Dataset 1 amount	Dataset 2 amount
H2AFZ.K562	TSS_epd.bi		-0.480605	5.9698	<10-6	399		-0.032242	2.2001	0.027798	1964		100873	2812
H2AFZ.K562	TSS_epd.uni		-0.050339	5.5271	<10-6	9320		0.010772	-5.2553	<10-6	2810		100873	16202
H2AFZ.K562	TSS_epd.pairs		-0.250742	12.5148	<10-6	1284		-0.239624	2.5266	0.011516	83		100873	971
H2AFZ.K562	TSS_gencode.bi		-0.392291	9.2868	<10-6	548		-0.022884	5.0424	<10-6	2662		100873	3702
H2AFZ.K562	TSS_gencode.uni		0.025181	2.099	0.035821	6084		0.071252	0.5597	0.575691	9419		100873	32896
H2AFZ.K562	TSS_gencode.pairs		-0.238787	14.1956	<10-6	1757		-0.187529	2.3814	0.017249	46		100873	1851
H2AFZ.K562	TSS_embl.bi		-0.38266	7.2413	<10-6	208		-0.007661	3.6811	0.000232	1264		100873	1662
H2AFZ.K562	TSS_embl.uni		0.00487	5.553	<10-6	8335		0.041982	-2.8852	0.003911	868		100873	12477
H2AFZ.K562	TSS_embl.pairs		-0.223794	10.7411	<10-6	801		0.021899	-0.464	0.642682	9		100873	831
H2AFZ.K562	TSS_refseq.bi		-0.356956	9.1537	<10-6	634		-0.026318	4.5361	6e-06	2860		100873	4040
H2AFZ.K562	TSS_refseq.uni		0.011194	3.3025	0.000958	7270		0.076653	-1.9688	0.049068	7889		100873	26645
H2AFZ.K562	TSS_refseq.pairs		-0.246428	13.6844	<10-6	1900		-0.093234	-0.1726	0.862946	49		100873	2020
H2AFZ.K562	TSS_epd.silent		0.289752	-11.7477	<10-6	3860		0.531007	-2.6368	0.008369	1168		100873	11377
H2AFZ.K562	TSS_gencode.silent		0.1553	-20.9809	<10-6	19188		0.465513	-20.2468	<10-6	12421		100873	150876
H2AFZ.K562	TSS_embl.silent		0.386478	-17.7333	<10-6	10484		0.596867	-8.1258	<10-6	4046		100873	43074
H2AFZ.K562	TSS_refseq.silent		0.283709	-17.7342	<10-6	10016		0.497055	-13.7614	<10-6	5715		100873	50062
H2AFZ.K562	TSS_epd.silent.bi		-0.252345	-0.6502	0.515583	23		0.430856	0.114	0.90921	67		97013	222
H2AFZ.K562	TSS_epd.silent.uni		0.295171	-11.7147	<10-6	3831		0.539608	-2.6076	0.009119	1102		100873	11024
H2AFZ.K562	TSS_epd.silent.pairs		0.135429	0.459	0.646259	56		N/A	N/A	N/A	2		97013	111
H2AFZ.K562	TSS_gencode.silent.bi		-0.263892	0.2106	0.833166	1074		0.173207	-10.8642	<10-6	2625		100873	7242
H2AFZ.K562	TSS_gencode.silent.uni		0.223227	-20.4798	<10-6	15745		0.501687	-16.1884	<10-6	10640		100873	117879
H2AFZ.K562	TSS_gencode.silent.pairs		-0.106454	-3.4809	0.0005	2122		0.126298	-1.9984	0.045678	226		100873	3621
H2AFZ.K562	TSS_embl.silent.bi		-0.171075	-0.6234	0.533004	88		0.441275	-3.3113	0.000929	308		100873	1182
H2AFZ.K562	TSS_embl.silent.uni		0.37419	-15.6653	<10-6	7251		0.572377	-9.8269	<10-6	4899		100873	24338
H2AFZ.K562	TSS_embl.silent.pairs		0.180216	-2.1904	0.028493	591		N/A	N/A	N/A	2		100873	591
H2AFZ.K562	TSS_refseq.silent.bi		-0.243403	1.3301	0.183502	249		0.255284	-5.262	<10-6	609		100873	1876
H2AFZ.K562	TSS_refseq.silent.uni		0.294028	-17.5436	<10-6	9428		0.508736	-12.6728	<10-6	5185		100873	45375
H2AFZ.K562	TSS_refseq.silent.pairs		-0.011236	-3.5765	0.000348	519		0.361967	0.8127	0.416364	14		100873	938
H2AFZ genome track is obtained from EncodeProject accession ENCSR000APC replicated peaks ENCFF921IKK
TSS genome tracks processing is available in Supplemental Methods.
The N/A data corresponds to the number of the nearest neighbors less than 10 (poor statistics).
Structural entropy test for the centers of stretches for all genome tracks >> 1.96 (i.e. all genome tracks are distributed non-randomly).
